# Supplementary material for: NLRP7 plays a functional role in regulating BMP4 signaling during differentiation of patient-derived trophoblasts
Source: Cell Death Dis. 2020 Aug 19;11(8):658. doi: 10.1038/s41419-020-02884-1 (PMC7438493; doi:10.1038/s41419-020-02884-1)
Supplement: Supplementary file 9 — Table 1 [file 41419_2020_2884_MOESM9_ESM.xlsx]

## Sheet: General trophoblast markers
KRT7	Yang et al., 2015, PNAS
TFAP2A	Yang et al., 2015, PNAS	Vento-Tormo et al., 2018, Nature, 563
CDX2	Yang et al., 2015, PNAS
GATA3	Yang et al., 2015, PNAS	Vento-Tormo et al., 2018, Nature, 563
TFAP2C	Yang et al., 2015, PNAS
ERVFD-1	Yabe et al., 2016, PNAS
HLA-G	Yang et al., 2015, PNAS	Okae et al., 2018, Cell Stem Cells 22, 1-14
PGF	Yang et al., 2015, PNAS	Vento-Tormo et al., 2018, Nature, 563
XAGE2B	Yabe et al., 2016, PNAS
ERVFRD-1	Yabe et al., 2016, PNAS
LGALS16	Yabe et al., 2016, PNAS
INSL4	Yabe et al., 2016, PNAS
GCM1	Yabe et al., 2016, PNAS
S100P	Yabe et al., 2016, PNAS	Vento-Tormo et al., 2018, Nature, 563
HSD3B1	Yabe et al., 2016, PNAS	Okae et al., 2018, Cell Stem Cells 22, 1-14
ERVW-1	Yabe et al., 2016, PNAS
CDH5	Yabe et al., 2016, PNAS
HOPX	Yabe et al., 2016, PNAS
CYP19A1	Yabe et al., 2016, PNAS	Okae et al., 2018, Cell Stem Cells 22, 1-14
PAPPA2	Yabe et al., 2016, PNAS
ITGB6	Yabe et al., 2016, PNAS
SLC40A1	Yabe et al., 2016, PNAS
KRT23	Yabe et al., 2016, PNAS	Vento-Tormo et al., 2018, Nature, 563
GABRP	Yabe et al., 2016, PNAS
VTCN1	Yabe et al., 2016, PNAS
LCP1	Yabe et al., 2016, PNAS
NUPR1	Yabe et al., 2016, PNAS
C10orf10	Yabe et al., 2016, PNAS
MFAP5	Yabe et al., 2016, PNAS	Vento-Tormo et al., 2018, Nature, 563
VGLL1	Yabe et al., 2016, PNAS	Vento-Tormo et al., 2018, Nature, 563
MRGPRX1	Yabe et al., 2016, PNAS
PSG4	Yabe et al., 2016, PNAS
TGM2	Yabe et al., 2016, PNAS
CYP11A1	Yabe et al., 2016, PNAS	Vento-Tormo et al., 2018, Nature, 563
MUC15	Yabe et al., 2016, PNAS
ABCG2	Yabe et al., 2016, PNAS
SLC13A4	Yabe et al., 2016, PNAS
PPARG	Yabe et al., 2016, PNAS
CCR7	Yabe et al., 2016, PNAS
PRR5	Yabe et al., 2016, PNAS
SLC38A3	Yabe et al., 2016, PNAS
COBLL1	Yabe et al., 2016, PNAS
GATA2	Yabe et al., 2016, PNAS
HEY1	Yabe et al., 2016, PNAS
TRPV2	Yabe et al., 2016, PNAS
CEBPA	Yabe et al., 2016, PNAS
LHB	Yabe et al., 2016, PNAS
OVOL1	Yabe et al., 2016, PNAS
CEBPB	Yabe et al., 2016, PNAS
MXD1	Yabe et al., 2016, PNAS
MAFK	Yabe et al., 2016, PNAS
PPARD	Yabe et al., 2016, PNAS
DLX4	Yabe et al., 2016, PNAS
PRKCH	Yabe et al., 2016, PNAS
ELF3	Yabe et al., 2016, PNAS
DLX3	Yabe et al., 2016, PNAS
EFNA1	Yabe et al., 2016, PNAS	Vento-Tormo et al., 2018, Nature, 563
MSX2	Yabe et al., 2016, PNAS
GPR56	Yabe et al., 2016, PNAS
SPNS2	Yabe et al., 2016, PNAS
LAMA1	Yabe et al., 2016, PNAS
CDH1	Yabe et al., 2016, PNAS
CGB5	Yabe et al., 2016, PNAS
CGB8	Yabe et al., 2016, PNAS
CGB7	Yabe et al., 2016, PNAS
ERVV-1	Vento-Tormo et al., 2018, Nature, 563
ERVV-2	Vento-Tormo et al., 2018, Nature, 563
PLAP	Lee et al., 2016, Stem Cell Reports
PTGS2	Lee et al., 2016, Stem Cell Reports
ID2	Lee et al., 2016, Stem Cell Reports
ITGA1	Lee et al., 2016, Stem Cell Reports	Okae et al., 2018, Cell Stem Cells 22, 1-14
ITGA5	Lee et al., 2016, Stem Cell Reports	Okae et al., 2018, Cell Stem Cells 22, 1-14
ITGA6	Lee et al., 2016, Stem Cell Reports	Okae et al., 2018, Cell Stem Cells 22, 1-14
ITGB1	Lee et al., 2016, Stem Cell Reports
GMNN	Lee et al., 2016, Stem Cell Reports
ITGA4	Lee et al., 2016, Stem Cell Reports
G11	Lee et al., 2016, Stem Cell Reports
IGF2R	Lee et al., 2016, Stem Cell Reports
FGFR3	Lee et al., 2016, Stem Cell Reports
EGFR	Lee et al., 2016, Stem Cell Reports
SDF1	Lee et al., 2016, Stem Cell Reports
MMP9	Lee et al., 2016, Stem Cell Reports
MMP2	Lee et al., 2016, Stem Cell Reports	Okae et al., 2018, Cell Stem Cells 22, 1-14

## Sheet: Sheet1
ITGA4
ITGA6
MMP9
GMNN
CXCL12
ALPP
FGFR3
ID2
EFNA1
SPNS2
CDH1
ITGB1
IGF2R
CDX2
ABCG2
PPARG
KRT7
LAMA1
PTGS2
PLAA
EGFR
TOX4
DLX4
TFAP2A
ELF3
GATA3
MSX2
CEBPA
XAGE2
MFAP5
INSL4
PPARD
HLA-G
GCM1
CEBPB
SLC40A1
CYP11A1
ADGRG1
CDH5
LGALS16
DEPP1
HSD3B1
CYP19A1
PSG4
S100P
MRGPRX1
ERVV-2
ERVV-1
SLC38A3
MXD1
OVOL1
ERVW-1
ERVFD-1
PGF
NUPR1
HOPX
TRPV2
COBLL1
MUC15
SLC13A4
PRKCH
DLX3
GATA2
TFAP2C
PRR5
CCR7
LHB
MAFK
MMP2
KRT23
ITGA1
CGB8
CGB3
CGB5
TGM2
ITGA5
ITGB6
GABRP
HEY1
VTCN1
PAPPA2
CGB7
VGLL1
FZR1
STK19
LNPEP
