# Supplementary material for: NLRP7 plays a functional role in regulating BMP4 signaling during differentiation of patient-derived trophoblasts
Source: Cell Death Dis. 2020 Aug 19;11(8):658. doi: 10.1038/s41419-020-02884-1 (PMC7438493; doi:10.1038/s41419-020-02884-1)
Supplement: Supplementary file 10 — Table 2 [file 41419_2020_2884_MOESM10_ESM.xlsx]

## Sheet: Cytotrophoblast Markers
CTNNB1	Okae et al., 2018, Cell Stem Cells 22, 1-14
ITGA6	Lee et al., 2016, Stem Cell Reports	Okae et al., 2018, Cell Stem Cells 22, 1-14
LRP6	Okae et al., 2018, Cell Stem Cells 22, 1-14
TP63	Okae et al., 2018, Cell Stem Cells 22, 1-14
TEAD4	Okae et al., 2018, Cell Stem Cells 22, 1-14
ELF5	Okae et al., 2018, Cell Stem Cells 22, 1-14
PAGE4	Vento-Tormo et al., 2018, Nature, 563
SPINT1	Vento-Tormo et al., 2018, Nature, 563
ISYNA1	Vento-Tormo et al., 2018, Nature, 563
PEG10	Vento-Tormo et al., 2018, Nature, 563
FXYD3	Vento-Tormo et al., 2018, Nature, 563
SPINT2	Vento-Tormo et al., 2018, Nature, 563
SLC22A11	Vento-Tormo et al., 2018, Nature, 563
SMAGP	Vento-Tormo et al., 2018, Nature, 563
VGLL1	Yabe et al., 2016, PNAS	Vento-Tormo et al., 2018, Nature, 563
TINAGL1	Vento-Tormo et al., 2018, Nature, 563
PHLDA2	Vento-Tormo et al., 2018, Nature, 563
BCAM	Vento-Tormo et al., 2018, Nature, 563
IFI6	Vento-Tormo et al., 2018, Nature, 563
MGST3	Vento-Tormo et al., 2018, Nature, 563
DUSP9	Vento-Tormo et al., 2018, Nature, 563
XAGE3	Vento-Tormo et al., 2018, Nature, 563
NGFRAP1	Vento-Tormo et al., 2018, Nature, 563
KRT23	Yabe et al., 2016, PNAS	Vento-Tormo et al., 2018, Nature, 563
MLLT1	Vento-Tormo et al., 2018, Nature, 563
PERP	Vento-Tormo et al., 2018, Nature, 563
WBP5	Vento-Tormo et al., 2018, Nature, 563
EFEMP1	Vento-Tormo et al., 2018, Nature, 563
FOLR1	Vento-Tormo et al., 2018, Nature, 563
PKIB	Vento-Tormo et al., 2018, Nature, 563
CDO1	Vento-Tormo et al., 2018, Nature, 563
CLDN4	Vento-Tormo et al., 2018, Nature, 563
SLC2A1	Vento-Tormo et al., 2018, Nature, 563
TUSC3	Vento-Tormo et al., 2018, Nature, 563
CSF3R	Vento-Tormo et al., 2018, Nature, 563
SERINC2	Vento-Tormo et al., 2018, Nature, 563
STMN1	Vento-Tormo et al., 2018, Nature, 563
HMGB2	Vento-Tormo et al., 2018, Nature, 563

## Sheet: EVT Markers
FGFR2	Okae et al., 2018, Cell Stem Cells 22, 1-14
FZD5	Okae et al., 2018, Cell Stem Cells 22, 1-14
FN1	Okae et al., 2018, Cell Stem Cells 22, 1-14
HLA-G	Okae et al., 2018, Cell Stem Cells 22, 1-14
MMP2	Okae et al., 2018, Cell Stem Cells 22, 1-14
ITGA5	Okae et al., 2018, Cell Stem Cells 22, 1-14
CD9	Okae et al., 2018, Cell Stem Cells 22, 1-14
ITGA1	Lee et al., 2016, Stem Cell Reports	Okae et al., 2018, Cell Stem Cells 22, 1-14
CCNE1	Vento-Tormo et al., 2018, Nature, 563
KRT19	Vento-Tormo et al., 2018, Nature, 563
PGF	Vento-Tormo et al., 2018, Nature, 563
HAPLN3	Vento-Tormo et al., 2018, Nature, 563
SLC16A3	Vento-Tormo et al., 2018, Nature, 563
LY6E	Vento-Tormo et al., 2018, Nature, 563
FSTL3	Vento-Tormo et al., 2018, Nature, 563
GCSH	Vento-Tormo et al., 2018, Nature, 563
CCNB1	Vento-Tormo et al., 2018, Nature, 563
DIO2	Vento-Tormo et al., 2018, Nature, 563
QSOX1	Vento-Tormo et al., 2018, Nature, 563
MFAP5	Yabe et al., 2016, PNAS	Vento-Tormo et al., 2018, Nature, 563
PPP1R14B	Vento-Tormo et al., 2018, Nature, 563
BZW2	Vento-Tormo et al., 2018, Nature, 563
SLCO4A1	Vento-Tormo et al., 2018, Nature, 563
KRT8	Vento-Tormo et al., 2018, Nature, 563
EFNA1	Yabe et al., 2016, PNAS
C1QTNF6	Vento-Tormo et al., 2018, Nature, 563
CA2	Vento-Tormo et al., 2018, Nature, 563
TPM1	Vento-Tormo et al., 2018, Nature, 563
ASCL2	Vento-Tormo et al., 2018, Nature, 563
CKS1B	Vento-Tormo et al., 2018, Nature, 563
MYCNUT	Vento-Tormo et al., 2018, Nature, 563
TAGLN2	Vento-Tormo et al., 2018, Nature, 563
C12orf75	Vento-Tormo et al., 2018, Nature, 563
MT1E	Vento-Tormo et al., 2018, Nature, 563
CAPN6	Vento-Tormo et al., 2018, Nature, 563
XAGE2	Vento-Tormo et al., 2018, Nature, 563
TUBA1C	Vento-Tormo et al., 2018, Nature, 563
FLT1	Vento-Tormo et al., 2018, Nature, 563
EBI3	Vento-Tormo et al., 2018, Nature, 563
ADAM12	Vento-Tormo et al., 2018, Nature, 563
PRSS8	Vento-Tormo et al., 2018, Nature, 563
PTPRF	Vento-Tormo et al., 2018, Nature, 563
NOTUM	Vento-Tormo et al., 2018, Nature, 563
TFPI	Vento-Tormo et al., 2018, Nature, 563
IGF2	Vento-Tormo et al., 2018, Nature, 563
CDKN1C	Vento-Tormo et al., 2018, Nature, 563
ISM2	Vento-Tormo et al., 2018, Nature, 563
HN1	Vento-Tormo et al., 2018, Nature, 563
S100P	Yabe et al., 2016, PNAS	Vento-Tormo et al., 2018, Nature, 563
HPGD	Vento-Tormo et al., 2018, Nature, 563
ADM	Vento-Tormo et al., 2018, Nature, 563

## Sheet: Syncytiotrophoblast Markers
CGA	Okae et al., 2018, Cell Stem Cells 22, 1-14	Vento-Tormo et al., 2018, Nature, 563
CGB	Yabe et al., 2016, PNAS	Okae et al., 2018, Cell Stem Cells 22, 1-14
PSG1	Okae et al., 2018, Cell Stem Cells 22, 1-14
CSH1	Okae et al., 2018, Cell Stem Cells 22, 1-14
HSD3B1	Yabe et al., 2016, PNAS	Okae et al., 2018, Cell Stem Cells 22, 1-14
CYP19A1	Yabe et al., 2016, PNAS	Okae et al., 2018, Cell Stem Cells 22, 1-14
SDC1	Okae et al., 2018, Cell Stem Cells 22, 1-14
INHA	Okae et al., 2018, Cell Stem Cells 22, 1-14
S100P	Yabe et al., 2016, PNAS	Vento-Tormo et al., 2018, Nature, 563
ANXA1	Vento-Tormo et al., 2018, Nature, 563
KRT234	Vento-Tormo et al., 2018, Nature, 563
HMGB3	Vento-Tormo et al., 2018, Nature, 563
KRT18	Lee et al., 2016, Stem Cell Reports	Vento-Tormo et al., 2018, Nature, 563
KRT8	Vento-Tormo et al., 2018, Nature, 563
GATA3	Yang et al., 2015, PNAS	Vento-Tormo et al., 2018, Nature, 563
CGA	Okae et al., 2018, Cell Stem Cells 22, 1-14	Vento-Tormo et al., 2018, Nature, 563
TMEM40	Vento-Tormo et al., 2018, Nature, 563
CYP11A1	Yabe et al., 2016, PNAS	Vento-Tormo et al., 2018, Nature, 563
XAGE3	Vento-Tormo et al., 2018, Nature, 563
HSPB8	Vento-Tormo et al., 2018, Nature, 563
SLC2A1	Vento-Tormo et al., 2018, Nature, 563
TFAP2A	Yang et al., 2015, PNAS	Vento-Tormo et al., 2018, Nature, 563
XAGE2	Yabe et al., 2016, PNAS	Vento-Tormo et al., 2018, Nature, 563
GDF15	Vento-Tormo et al., 2018, Nature, 563
LYPD3	Vento-Tormo et al., 2018, Nature, 563
SPINT1	Vento-Tormo et al., 2018, Nature, 563
EZR	Vento-Tormo et al., 2018, Nature, 563
CLIC3	Vento-Tormo et al., 2018, Nature, 563
CLDN7	Vento-Tormo et al., 2018, Nature, 563
TINAGL1	Vento-Tormo et al., 2018, Nature, 563
RAB11A	Vento-Tormo et al., 2018, Nature, 563
CLDN4	Vento-Tormo et al., 2018, Nature, 563
RASA1	Vento-Tormo et al., 2018, Nature, 563
CSF3R	Vento-Tormo et al., 2018, Nature, 563
PVRL4	Vento-Tormo et al., 2018, Nature, 563
SPINT2	Vento-Tormo et al., 2018, Nature, 563
TSC22D1	Vento-Tormo et al., 2018, Nature, 563
ERVW-1	Yabe et al., 2016, PNAS	Vento-Tormo et al., 2018, Nature, 563
