# Supplementary material for: NLRP7 plays a functional role in regulating BMP4 signaling during differentiation of patient-derived trophoblasts
Source: Cell Death Dis. 2020 Aug 19;11(8):658. doi: 10.1038/s41419-020-02884-1 (PMC7438493; doi:10.1038/s41419-020-02884-1)
Supplement: Supplementary file 11 — Table 3 [file 41419_2020_2884_MOESM11_ESM.xlsx]

## Sheet: BMP4 Resposive genes
GENE_SYMBOL
FOXI1
TFAP2B
LINC00379
SLC6A4
KCNV1
MAB21L3
DLX6
DIO2
SLC12A3
BARX2
OR7E91P
ARHGEF38
HAND1
HOXB2
NKX2-3
ZNF750
LIX1
TBX3
DLX5
HOXA1
HOXC13-AS
MEIS1
PLCE1
LYPD2
AL138686.1
DIO3OS
LCMT1-AS2
LINC02458
HLA-DRB6
KCNJ13
RHOXF1P3
ERVE-1
TREH
C17orf102
GGT3P
DLX6-AS1
WNT6
GC
LINC00842
SCML4
DDC
TLR7
CDX2
GATA3-AS1
MEIS2
CASQ2
GREB1L
AC243772.2
NEUROG1
CRYBA1
HOXB6
FRMD7
GJB6
SLC17A6
SPAM1
TMPRSS4
GATA2-AS1
GATA3
TRIM55
MGAM2
DLX3
TFAP2A-AS1
UPK2
HMGCS2
ACPP
FYB1
GGT2
SMIM5
CCR1
HAPLN1
CDH10
AMER2
TRIML1
HOXB5
PPARG
C4orf19
PDZRN4
MYCT1
AL591806.1
ATP6V0D2
AC103957.2
Z97192.1
HABP2
MUC15
EPAS1
FAM89A
C10orf71
TNFSF8
ISL1
VIT
LINC01198
AP000550.3
LINC02201
AC044839.3
AJ009632.2
LRP2
SP6
LINC00885
WLS
AC011298.1
AC090673.1
MSX2
ACADL
AC108752.1
ZBTB7C
NKX2-6
AL109613.1
TFAP2A
MSX1
TPRXL
LRP1B
AC110619.1
TBX2
AC116667.1
SPNS2
TCAF2
AL390294.1
KCNA4
VTCN1
AC010478.1
FUT8-AS1
AL355499.2
MEIS1-AS3
SLC8A1
PSCA
AC127521.1
HOXC13
SH3TC1
VGLL1
CHI3L2
LHX5-AS1
GAS1RR
AC116612.1
PKDCC
KRT80
AC092118.1
PRRT1B
FOXF2
CLIC5
HOTAIRM1
P2RY6
FGB
AC012501.2
DLC1
HNRNPA1P33
FGG
AL353732.1
PLA2G12B
CNTN4
LHFPL6
AL035661.1
CCR7
ATP6V1C2
SULT2A1
FOXE3
SGCZ
AL645608.1
LMO1
ERP27
ENPEP
AC129926.1
ARHGAP27P2
DIRAS3
PKP1
FEZF2
AC099676.1
AC005041.3
TNNT3
MS4A4A
RARB
HOXB3
FYB2
AC244453.2
CSF3R
SPATA41
AC012574.1
LMOD2
SCN7A
AC005863.1
CES5AP1
KANK4
ATP6V1B1
TMEM132E
GATA2
PRTG
AC130456.2
ATP12A
OLFML1
SEMA6D
PRAMEF12
TTR
AL021392.1
GLRA3
AL355499.1
TRIM17
AC020656.2
LINC00518
AP001207.3
COL19A1
